# Supplementary material for: Impressive response to dabrafenib, trametinib, and osimertinib in a metastatic EGFR-mutant/BRAF V600E lung adenocarcinoma patient
Source: NPJ Precis Oncol. 2021 Feb 12;5:5. doi: 10.1038/s41698-021-00149-4 (PMC7880994; doi:10.1038/s41698-021-00149-4)
Supplement: Supplementary file 2 — Dataset 1 [file 41698_2021_149_MOESM2_ESM.xlsx]

## Sheet: _Template
See "EXAMPLE" tab which gives an example of a completed summary form	Please provide suitable file names that reflect the description of the respective figure/table.	This column refers to the file format of datasets (raw data) that were used to generate the respective figure/table.				npj Precision Oncology strongly encourages data sharing. If your dataset will not be made publicly available, please explain why	You will also be given the opportunity to submit data files to the Springer Nature figshare repository: https://springernature.figshare.com/npjprecisiononcology. Please state here which data files you would like to submit.
README: Complete one row for each dataset supporting the figures, tables and results reported in your manuscript	Data file name(s)	Data file format(s) and file type	Location of data file(s) or repository name	If the dataset is in a repository, enter the accession number, DOI or link to the dataset	How the data file will be accessible by other researchers after your manuscript has been published	If applicable, please explain why the dataset will not be publicly available after publication of the article	Would you like to publish these files in the Springer Nature figshare repository? Yes/No
Datasets supporting your figures
Data supporting figure 1	Liquid Biopsy_data.xlsx	Excel	Institutional file storage		Contact Dr. Knebel to data requests (email: fhknebel@mochsl.org.br)	Dataset is not publicly available in order to protect patient privacy	No
Data supporting figure 2	PERCIST_images.pptx	Power Point	Institutional file storage		Contact Dr. Marin to data requests (email: jfgmarin@yahoo.com.br)	Dataset is not publicly available in order to protect patient privacy	No
Datasets supporting your tables
Data supporting table 1	Toxicity_DTO_literature.xls	Excel	Institutional file storage		Contact Dr. Ribeiro to data requests (email: mauricio.fsaribeiro@hsl.org.br; mfsaribeiro@gmail.com)	Dataset represents a brief summary of the literature regarding toxicities. Cited articles are already available in the literature.	No
Other datasets generated as part of this study
(add rows as necessary)

## Sheet: EXAMPLE
	Please provide suitable file names that reflect the description of the respective figure/table.	This column refers to the file format of datasets (raw data) that were used to generate the respective figure/table.				npj Precision Oncology strongly encourages data sharing. If your dataset will not be made publicly available, please explain why	You will also be given the opportunity to submit data files to the Springer Nature figshare repository: https://springernature.figshare.com/npjprecisiononcology. Please state here which data files you would like to submit.
README: Complete one row for each dataset supporting the figures, tables and results reported in your manuscript	Data file name(s)	Data file format(s) and file type	Location of data file(s) or repository name	If the dataset is in a repository, enter the accession number, DOI or link to the dataset	How the data file will be accessible by other researchers after your manuscript has been published	If applicable, please explain why the dataset will not be publicly available after publication of the article	Would you like to publish these files to the Springer Nature figshare repository? Yes/No
Datasets supporting your figures
Data supporting figure 1	Cell counts_.xlsx	Excel	Supplementary files		Available from Springer Nature figshare repository	Publicly available	Yes
Data supporting figure 2	Histology images.jpg	jpg	Supplementary files		Available from Springer Nature figshare repository	Publicly available	Yes
Data supporting figure 3	recurrent somatic mutations_AML_samples.bam	Bam format	European Genome-phenome archive (EGA)	EGDA00001000107	Publicly shared at the EGA repository	Publicly available	No
Data supporting figure 4	AST, ALT, Total bilirubin.xlsx	Excel	Supplementary files		Available from Springer Nature figshare repository	Publicly available	Yes
Datasets supporting your tables
Data supporting table 1	whole-exome-MSK-IMPACT data_.txt	Txt format	cBioPortal	https://identifiers.org/cbioportal:brca_msk_X_2019	Publicly shared at cBioPortal	Publicly available	No
(add rows as necessary)
Datasets included in your supplementary information files
Data supporting supplementary figure 1	Patient survival data.xlsx	Excel	Institutional file storage		Contact Dr. Smith with data requests	Dataset is not publicly available in order to protect patient privacy	No
Raw RPPA data	Supplementary Table S2.xlsx	Excel	Supplementary information files		Available from Springer Nature figshare repository	Publicly available	Yes
(add rows as necessary)
Other datasets generated as part of this study
Various diagnostics	Patient_therapy_responses_032017.dta	Stata	Institutional file storage		Data are only available to authorized researchers who have submitted an IRB application. Please apply to the X IRB committee, email address:<______> for access to this dataset	Dataset is not publicly available in order to protect patient privacy	No
Transcriptional analysis data	Astrocytes transcriptional analysis.txt	Txt	NCBI GEO	GSE00564	Publicly shared at the GEO repository	Publicly available	No
(add rows as necessary)
